# Supplementary material for: Validation and Comparative Analysis of a Contemporary Non-Contact Corneal Aesthesiometer
Source: J Clin Med. 2026 Apr 20;15(8):3145. doi: 10.3390/jcm15083145 (PMC13117072; doi:10.3390/jcm15083145)
Supplement: Supplementary file 1 [file jcm-15-03145-s001.zip]

Archive with 1 entries (1 files):
- jcm-4203511-supplementary.pdf
